# Supplementary material for: A new leafhopper genus of Empoascini (Hemiptera, Cicadellidae, Typhlocybinae) from China
Source: Zookeys. 2020 Jan 30;908:39–44. doi: 10.3897/zookeys.908.48316 (PMC7010839; doi:10.3897/zookeys.908.48316)
Supplement: XML Treatment for Fanjinga [file zookeys.908.48316-treatment1.xml]

<!DOCTYPE tp:taxon-treatment
  PUBLIC "-//TaxonX//DTD Taxonomic Treatment Publishing DTD v0 20100105//EN" "tax-treatment-NSO.dtd">
<tp:taxon-treatment xmlns:tp="http://www.plazi.org/taxpub"><tp:treatment-meta><kwd-group><label>Taxon classification</label><kwd><named-content xmlns:xlink="http://www.w3.org/1999/xlink" content-type="kingdom">Animalia</named-content></kwd><kwd><named-content xmlns:xlink="http://www.w3.org/1999/xlink" content-type="order">Hemiptera</named-content></kwd><kwd><named-content xmlns:xlink="http://www.w3.org/1999/xlink" content-type="family">Cicadellidae</named-content></kwd></kwd-group><mixed-citation publication-type="journal"><person-group><name><surname>Yu</surname><given-names>Xiaofei</given-names></name><name><surname>Shi</surname><given-names>Rui</given-names></name><name><surname>Yang</surname><given-names>Maofa</given-names></name></person-group><article-title>A new leafhopper genus of <tp:taxon-name><tp:taxon-name-part taxon-name-part-type="tribe">Empoascini</tp:taxon-name-part></tp:taxon-name> (<tp:taxon-name><tp:taxon-name-part taxon-name-part-type="order">Hemiptera</tp:taxon-name-part></tp:taxon-name>, <tp:taxon-name><tp:taxon-name-part taxon-name-part-type="family">Cicadellidae</tp:taxon-name-part></tp:taxon-name>, <tp:taxon-name><tp:taxon-name-part taxon-name-part-type="subfamily">Typhlocybinae</tp:taxon-name-part></tp:taxon-name>) from China</article-title><source>Zookeys</source><day>30</day><month>1</month><year>2020</year><volume>908</volume><fpage>39</fpage><lpage>44</lpage><pub-id pub-id-type="doi">10.3897/zookeys.908.48316</pub-id></mixed-citation></tp:treatment-meta><tp:nomenclature><tp:taxon-name><object-id xmlns:xlink="http://www.w3.org/1999/xlink" content-type="arpha" xlink:type="simple">04EA95A4-B242-55E4-AD37-69DA953F1F0F</object-id>
            <tp:taxon-name-part taxon-name-part-type="genus" reg="Fanjinga">Fanjinga</tp:taxon-name-part>
            <object-id xmlns:xlink="http://www.w3.org/1999/xlink" content-type="zoobank" xlink:type="simple">http://zoobank.org/F1EB5835-F39D-4C1A-862C-3F55C8618661</object-id>
          </tp:taxon-name><tp:taxon-authority>Yu &amp; Yang</tp:taxon-authority><tp:taxon-status xmlns:xlink="http://www.w3.org/1999/xlink" xlink:type="simple">gen. nov.</tp:taxon-status></tp:nomenclature><tp:treatment-sec sec-type="type species" id="SECID0ERCAC"><title>Type species.</title><p><italic><tp:taxon-name><tp:taxon-name-part taxon-name-part-type="genus" reg="Fanjinga">Fanjinga</tp:taxon-name-part> <tp:taxon-name-part taxon-name-part-type="species" reg="digitata">digitata</tp:taxon-name-part></tp:taxon-name></italic> Yu &amp; Yang, sp. nov., here designated.</p></tp:treatment-sec><tp:treatment-sec sec-type="diagnosis" id="SECID0ECDAC"><title>Diagnosis.</title><p>Within the <italic><tp:taxon-name><tp:taxon-name-part taxon-name-part-type="genus" reg="Alebroides">Alebroides</tp:taxon-name-part></tp:taxon-name></italic> group of <tp:taxon-name><tp:taxon-name-part taxon-name-part-type="tribe">Empoascini</tp:taxon-name-part></tp:taxon-name>, the new genus runs to <italic><tp:taxon-name><tp:taxon-name-part taxon-name-part-type="genus" reg="Nulliata">Nulliata</tp:taxon-name-part></tp:taxon-name></italic> Lu, Xu &amp; Qin in the key to genera by <xref ref-type="bibr" rid="B5">Xu et al. (2017)</xref>, based on the following characters (in order of couplets): MP’ vein arising from r cell, coronal suture not extending onto face, anal tube appendage absent, crown face transition without a dark medial patch and male pygofer not emarginated dorsally, aedeagus with preatrium long. The new genus differs from <italic><tp:taxon-name><tp:taxon-name-part taxon-name-part-type="genus" reg="Nulliata">Nulliata</tp:taxon-name-part></tp:taxon-name></italic> in having the abdominal apodemes long and from <italic><tp:taxon-name><tp:taxon-name-part taxon-name-part-type="genus" reg="Nulliata">Nulliata</tp:taxon-name-part></tp:taxon-name></italic> and other genera in having a finger-like process bearing micro-setae on the lower posterior margin of the male pygofer.</p></tp:treatment-sec><tp:treatment-sec sec-type="description" id="SECID0ENEAC"><title>Description.</title><p>Relatively robust (Figs <xref ref-type="fig" rid="F1">1–3</xref>). Head slightly narrower than pronotum; vertex short, slightly longer medially than next to eyes, coronal suture reaching to anterior margin of vertex. Ocelli present. Face broad, distinctly broadened at lower part, convex in profile (Figs <xref ref-type="fig" rid="F1">3–5</xref>). Pronotum nearly twice as long as vertex (Fig. <xref ref-type="fig" rid="F1">1</xref>). Forewing with apical cells occupying almost 1/3 of total length, veins RP and MP’ stalked at base, arising from r cell, and MP’’+CuA’ from m cell, r cell longer than m cell, but narrower than m cell, third apical cell triangular (Fig. <xref ref-type="fig" rid="F2">12</xref>). Hindwing with CuA branched, termination of branch distad of coalescence of CuA with MP’’ (Fig. <xref ref-type="fig" rid="F2">13</xref>). Front femur with AM1 enlarged, with one antero-basal macroseta and 8 small setae near tip of femur. Hind femur with macrosetae 2+1+1, hind tibia row AV with 10 macrosetae near apex.</p><fig id="F1" position="float" orientation="portrait"><object-id xmlns:xlink="http://www.w3.org/1999/xlink" content-type="doi" xlink:type="simple">10.3897/zookeys.908.48316.figures1-11</object-id><object-id xmlns:xlink="http://www.w3.org/1999/xlink" content-type="arpha" xlink:type="simple">E8026473-42DC-59FB-B0D5-75FB59B114A8</object-id><label>Figures 1–11.</label><caption><p><italic><tp:taxon-name><tp:taxon-name-part taxon-name-part-type="genus" reg="Fanjinga">Fanjinga</tp:taxon-name-part> <tp:taxon-name-part taxon-name-part-type="species" reg="digitata">digitata</tp:taxon-name-part></tp:taxon-name></italic>, sp. nov. <bold>1</bold> male adult, dorsal view <bold>2</bold> male adult, lateral view <bold>3</bold> male adult, ventral view <bold>4</bold> head and thorax, ventrolateral view <bold>5</bold> head and thorax, ventral view 6 male genitalia, lateral view <bold>7</bold> male genitalia, dorsal view <bold>8</bold> male genitalia, ventral view <bold>9</bold> anal tube, connective and pygofer, ventral view <bold>10</bold> paramere, terminal part <bold>11</bold> aedeagus, terminal part. Scale bars: 0.5mm.</p></caption><graphic xmlns:xlink="http://www.w3.org/1999/xlink" xlink:href="zookeys-908-039-g001.jpg" position="float" orientation="portrait" xlink:type="simple" id="oo_376090.jpg"><uri content-type="original_file" xlink:type="simple">https://binary.pensoft.net/fig/376090</uri></graphic></fig><p>Male basal abdominal sternal apodemes well developed (Fig. <xref ref-type="fig" rid="F2">14</xref>). Male pygofer elongate, dorsolateral fracture distinct, dorsal bridge moderately long, with several rigid microsetae at posterior margin; ventral appendage well developed, extended beyond posterior margin; lower posterior margin with a finger-like process (Figs <xref ref-type="fig" rid="F1">6–8</xref>, <xref ref-type="fig" rid="F2">15–18</xref>). Subgenital plate extended slightly beyond pygofer, A-group setae present, B-group setae following A-group setae to tip of dorsal margin, C-group setae arranged in two rows in basal half, then merged into single row to apex; D-group setae thick (Fig. <xref ref-type="fig" rid="F2">22</xref>). Paramere very thin, curved apically, apex with teeth and sensory pits (Fig. <xref ref-type="fig" rid="F1">10</xref>, <xref ref-type="fig" rid="F2">21</xref>). Aedeagus slender, preatrium very long, dorsal apodeme absent (Figs <xref ref-type="fig" rid="F1">9</xref>, <xref ref-type="fig" rid="F1">11</xref>, <xref ref-type="fig" rid="F2">19–20</xref>). Anal tube appendage absent (Fig. <xref ref-type="fig" rid="F1">9</xref>). Connective almost square shaped, apical margin medially concave (Fig. <xref ref-type="fig" rid="F2">23</xref>).</p><fig id="F2" position="float" orientation="portrait"><object-id xmlns:xlink="http://www.w3.org/1999/xlink" content-type="doi" xlink:type="simple">10.3897/zookeys.908.48316.figures12-23</object-id><object-id xmlns:xlink="http://www.w3.org/1999/xlink" content-type="arpha" xlink:type="simple">DB25159B-52F1-56B3-9E4F-D527EA9F51AC</object-id><label>Figures 12–23.</label><caption><p><italic><tp:taxon-name><tp:taxon-name-part taxon-name-part-type="genus" reg="Fanjinga">Fanjinga</tp:taxon-name-part> <tp:taxon-name-part taxon-name-part-type="species" reg="digitata">digitata</tp:taxon-name-part></tp:taxon-name></italic>, sp. nov. <bold>12</bold> forewing <bold>13</bold> hindwing <bold>14</bold> abdominal apodemes <bold>15</bold> male genitalia, lateral view <bold>16</bold> pygofer, ventral view <bold>17</bold> pygofer, dorsal view <bold>18</bold> ventral pygofer appendage <bold>19</bold> aedeagus, lateral view <bold>20</bold> aedeagus, ventral view <bold>21</bold> paramere, lateral view <bold>22</bold> subgenital plate, lateral view <bold>23</bold> connective, dorsal view. Scale bars: 0.1mm.</p></caption><graphic xmlns:xlink="http://www.w3.org/1999/xlink" xlink:href="zookeys-908-039-g002.jpg" position="float" orientation="portrait" xlink:type="simple" id="oo_376091.jpg"><uri content-type="original_file" xlink:type="simple">https://binary.pensoft.net/fig/376091</uri></graphic></fig></tp:treatment-sec><tp:treatment-sec sec-type="etymology" id="SECID0ERJAC"><title>Etymology.</title><p>The genus name is an arbitrary combination of letters.</p></tp:treatment-sec><tp:treatment-sec sec-type="distribution" id="SECID0EWJAC"><title>Distribution.</title><p>China (Guizhou).</p></tp:treatment-sec><ref-list><ref id="B5"><mixed-citation xmlns:xlink="http://www.w3.org/1999/xlink" xlink:type="simple"><person-group><name name-style="western"><surname>Xu</surname><given-names>Y</given-names></name><name name-style="western"><surname>Lu</surname><given-names>S</given-names></name><name name-style="western"><surname>Wang</surname><given-names>YR</given-names></name><name name-style="western"><surname>Dietrich</surname><given-names>CH</given-names></name><name name-style="western"><surname>Qin</surname><given-names>DZ</given-names></name></person-group> (<year>2017</year>) <article-title>Two new leafhopper genera of the <italic><tp:taxon-name><tp:taxon-name-part taxon-name-part-type="genus">Alebroides</tp:taxon-name-part></tp:taxon-name></italic> genus group (<tp:taxon-name><tp:taxon-name-part taxon-name-part-type="order">Hemiptera</tp:taxon-name-part></tp:taxon-name>: <tp:taxon-name><tp:taxon-name-part taxon-name-part-type="family">Cicadellidae</tp:taxon-name-part></tp:taxon-name>: <tp:taxon-name><tp:taxon-name-part taxon-name-part-type="subfamily">Typhlocybinae</tp:taxon-name-part></tp:taxon-name>) from China, with a key to genera of the group.</article-title><source>Entomological Science</source><volume>20</volume>(<issue>1</issue>): <fpage>1</fpage>–<lpage>11</lpage>. <ext-link xlink:type="simple" ext-link-type="doi" xlink:href="10.1111/ens.12260">https://doi.org/10.1111/ens.12260</ext-link></mixed-citation></ref></ref-list></tp:taxon-treatment>
