# Supplementary material for: A new leafhopper genus of Empoascini (Hemiptera, Cicadellidae, Typhlocybinae) from China
Source: Zookeys. 2020 Jan 30;908:39–44. doi: 10.3897/zookeys.908.48316 (PMC7010839; doi:10.3897/zookeys.908.48316)
Supplement: XML Treatment for Fanjinga digitata [file zookeys.908.48316-treatment2.xml]

<!DOCTYPE tp:taxon-treatment
  PUBLIC "-//TaxonX//DTD Taxonomic Treatment Publishing DTD v0 20100105//EN" "tax-treatment-NSO.dtd">
<tp:taxon-treatment xmlns:tp="http://www.plazi.org/taxpub"><tp:treatment-meta><kwd-group><label>Taxon classification</label><kwd><named-content xmlns:xlink="http://www.w3.org/1999/xlink" content-type="kingdom">Animalia</named-content></kwd><kwd><named-content xmlns:xlink="http://www.w3.org/1999/xlink" content-type="order">Hemiptera</named-content></kwd><kwd><named-content xmlns:xlink="http://www.w3.org/1999/xlink" content-type="family">Cicadellidae</named-content></kwd></kwd-group><mixed-citation publication-type="journal"><person-group><name><surname>Yu</surname><given-names>Xiaofei</given-names></name><name><surname>Shi</surname><given-names>Rui</given-names></name><name><surname>Yang</surname><given-names>Maofa</given-names></name></person-group><article-title>A new leafhopper genus of <tp:taxon-name><tp:taxon-name-part taxon-name-part-type="tribe">Empoascini</tp:taxon-name-part></tp:taxon-name> (<tp:taxon-name><tp:taxon-name-part taxon-name-part-type="order">Hemiptera</tp:taxon-name-part></tp:taxon-name>, <tp:taxon-name><tp:taxon-name-part taxon-name-part-type="family">Cicadellidae</tp:taxon-name-part></tp:taxon-name>, <tp:taxon-name><tp:taxon-name-part taxon-name-part-type="subfamily">Typhlocybinae</tp:taxon-name-part></tp:taxon-name>) from China</article-title><source>Zookeys</source><day>30</day><month>1</month><year>2020</year><volume>908</volume><fpage>39</fpage><lpage>44</lpage><pub-id pub-id-type="doi">10.3897/zookeys.908.48316</pub-id></mixed-citation></tp:treatment-meta><tp:nomenclature><tp:taxon-name><object-id xmlns:xlink="http://www.w3.org/1999/xlink" content-type="arpha" xlink:type="simple">FE13424B-E8A8-5677-B624-2DA047EAD319</object-id>
            <tp:taxon-name-part taxon-name-part-type="genus" reg="Fanjinga">Fanjinga</tp:taxon-name-part>
            <tp:taxon-name-part taxon-name-part-type="species" reg="digitata">digitata</tp:taxon-name-part>
            <object-id xmlns:xlink="http://www.w3.org/1999/xlink" content-type="zoobank" xlink:type="simple">http://zoobank.org/F427C9A4-AEFC-472A-AFAB-B158C408A80E</object-id>
          </tp:taxon-name><tp:taxon-authority>Yu &amp; Yang</tp:taxon-authority><tp:taxon-status xmlns:xlink="http://www.w3.org/1999/xlink" xlink:type="simple">sp. nov.</tp:taxon-status></tp:nomenclature><tp:treatment-sec sec-type="description" id="SECID0EDLAC"><title>Description.</title><p>Size. Male 3.94–4.00mm.</p><p>Whole body yellowish, anterior margin of vertex marked with two brownish patches (Figs <xref ref-type="fig" rid="F1">1–3</xref>). Pronotum with a longitudinal streak centrally (Figs <xref ref-type="fig" rid="F1">1</xref>, <xref ref-type="fig" rid="F1">2</xref>). Scutellum with basolateral triangles black (Figs <xref ref-type="fig" rid="F1">1</xref>, <xref ref-type="fig" rid="F1">2</xref>). Abdomen yellowish (Fig. <xref ref-type="fig" rid="F1">3</xref>). Legs yellowish, except tibia; tarsus and claws of front legs brownish.</p><p>Basal sternal abdominal apodemes extending to end of segment VI (Fig. <xref ref-type="fig" rid="F2">14</xref>). Male pygofer with microsetae at posterior margin, pygofer ventral appendages with teeth on dorsal side, extending beyond posterior margin; lower posterior margin with a finger-like process bearing several microsetae; dorsal bridge occupying more than 1/3 length of pygofer in dorsal view (Figs <xref ref-type="fig" rid="F1">6–8</xref>, <xref ref-type="fig" rid="F2">15–18</xref>). Subgenital plate with basal 2/3 curved dorsad in lateral view, with 7 A-group setae, ca. 30 B-group setae, 23 C-group setae and ca. 49 D-group setae (Fig. <xref ref-type="fig" rid="F2">22</xref>). Paramere with few microsetae and sensory pits subapically (Figs <xref ref-type="fig" rid="F1">10</xref>, <xref ref-type="fig" rid="F2">21</xref>). Aedeagus shaft curved dorsad, gonopore apical; preatrium very long, almost 3 times length of shaft; dorsal apodeme absent (Figs <xref ref-type="fig" rid="F2">19</xref>, <xref ref-type="fig" rid="F2">20</xref>). Connective notched medially at apex, slightly broader at base (Fig. <xref ref-type="fig" rid="F2">23</xref>).</p></tp:treatment-sec><tp:treatment-sec sec-type="Holotype" id="SECID0EINAC"><title>Holotype.</title><p>♂, China, Guizhou, Fanjing Mountain, 21-August-2017, coll. Yarong Gao (GUGC). Paratypes: 3♂, same collecting data as holotype (1♂ GUGC, 2♂ School of Karst Science, Guizhou Normal University).</p></tp:treatment-sec><tp:treatment-sec sec-type="etymology" id="SECID0ENNAC"><title>Etymology.</title><p>The new species is named from the Latin “digitalis”, meaning finger, for the finger-like process of the male pygofer.</p></tp:treatment-sec><tp:treatment-sec sec-type="host" id="SECID0ESNAC"><title>Host plants.</title><p><italic><tp:taxon-name><tp:taxon-name-part taxon-name-part-type="genus" reg="Euonymus">Euonymus</tp:taxon-name-part></tp:taxon-name></italic> (<tp:taxon-name><tp:taxon-name-part taxon-name-part-type="family">Celastraceae</tp:taxon-name-part></tp:taxon-name>).</p></tp:treatment-sec><tp:treatment-sec sec-type="distribution" id="SECID0EEOAC"><title>Distribution.</title><p>China (Guizhou).</p></tp:treatment-sec><tp:treatment-sec><!--Section generated to contain objects referenced in tp:taxon-treatment.--><fig id="F1" position="float" orientation="portrait"><object-id xmlns:xlink="http://www.w3.org/1999/xlink" content-type="doi" xlink:type="simple">10.3897/zookeys.908.48316.figures1-11</object-id><object-id xmlns:xlink="http://www.w3.org/1999/xlink" content-type="arpha" xlink:type="simple">E8026473-42DC-59FB-B0D5-75FB59B114A8</object-id><label>Figures 1–11.</label><caption><p><italic><tp:taxon-name><tp:taxon-name-part taxon-name-part-type="genus" reg="Fanjinga">Fanjinga</tp:taxon-name-part> <tp:taxon-name-part taxon-name-part-type="species" reg="digitata">digitata</tp:taxon-name-part></tp:taxon-name></italic>, sp. nov. <bold>1</bold> male adult, dorsal view <bold>2</bold> male adult, lateral view <bold>3</bold> male adult, ventral view <bold>4</bold> head and thorax, ventrolateral view <bold>5</bold> head and thorax, ventral view 6 male genitalia, lateral view <bold>7</bold> male genitalia, dorsal view <bold>8</bold> male genitalia, ventral view <bold>9</bold> anal tube, connective and pygofer, ventral view <bold>10</bold> paramere, terminal part <bold>11</bold> aedeagus, terminal part. Scale bars: 0.5mm.</p></caption><graphic xmlns:xlink="http://www.w3.org/1999/xlink" xlink:href="zookeys-908-039-g001.jpg" position="float" orientation="portrait" xlink:type="simple" id="oo_376090.jpg"><uri content-type="original_file" xlink:type="simple">https://binary.pensoft.net/fig/376090</uri></graphic></fig><fig id="F2" position="float" orientation="portrait"><object-id xmlns:xlink="http://www.w3.org/1999/xlink" content-type="doi" xlink:type="simple">10.3897/zookeys.908.48316.figures12-23</object-id><object-id xmlns:xlink="http://www.w3.org/1999/xlink" content-type="arpha" xlink:type="simple">DB25159B-52F1-56B3-9E4F-D527EA9F51AC</object-id><label>Figures 12–23.</label><caption><p><italic><tp:taxon-name><tp:taxon-name-part taxon-name-part-type="genus" reg="Fanjinga">Fanjinga</tp:taxon-name-part> <tp:taxon-name-part taxon-name-part-type="species" reg="digitata">digitata</tp:taxon-name-part></tp:taxon-name></italic>, sp. nov. <bold>12</bold> forewing <bold>13</bold> hindwing <bold>14</bold> abdominal apodemes <bold>15</bold> male genitalia, lateral view <bold>16</bold> pygofer, ventral view <bold>17</bold> pygofer, dorsal view <bold>18</bold> ventral pygofer appendage <bold>19</bold> aedeagus, lateral view <bold>20</bold> aedeagus, ventral view <bold>21</bold> paramere, lateral view <bold>22</bold> subgenital plate, lateral view <bold>23</bold> connective, dorsal view. Scale bars: 0.1mm.</p></caption><graphic xmlns:xlink="http://www.w3.org/1999/xlink" xlink:href="zookeys-908-039-g002.jpg" position="float" orientation="portrait" xlink:type="simple" id="oo_376091.jpg"><uri content-type="original_file" xlink:type="simple">https://binary.pensoft.net/fig/376091</uri></graphic></fig></tp:treatment-sec></tp:taxon-treatment>
